# Supplementary material for: Orthodromic and Antidromic Snare Techniques for Left Ventricular Lead Implantation in Cardiac Resynchronization Therapy
Source: J Clin Med. 2022 Apr 11;11(8):2133. doi: 10.3390/jcm11082133 (PMC9024966; doi:10.3390/jcm11082133)
Supplement: Supplementary file 1 [file jcm-11-02133-s001.zip]

Archive with 1 entries (1 files):
- jcm-1653627-supplementary.pdf
